# Supplementary material for: Limonin alleviates pyroptosis and inflammatory responses in cardiomyocytes of myocardial ischemia-reperfusion mice by inhibiting the caspase-3/GSDME pathway
Source: Front Immunol. 2026 Apr 29;17:1704424. doi: 10.3389/fimmu.2026.1704424 (PMC13167575; doi:10.3389/fimmu.2026.1704424)
Supplement: Supplementary file 1 [file Table1.xlsx]

## Sheet: Sheet1
Supplementary Table 1. ELISA kit information
Gene name	Manufacturer	Article number	Species reactivity
IL-6	YEASEN	98027ES96	Mice
IL-10	YEASEN	98025ES96	Mice
TNF-α	YEASEN	98029ES96	Mice
IL-1β	YEASEN	98024ES96	Mice
GAPDH	Mlbio	ml058455	Mice
IL-6	YEASEN	97068ES96	Human
IL-10	YEASEN	97063ES96	Human
TNF-α	YEASEN	97072ES96	Human
IL-1β	YEASEN	97028ES96	Human
GAPDH	YOBIBIO	U96-3702E	Human
