# Supplementary material for: Limonin alleviates pyroptosis and inflammatory responses in cardiomyocytes of myocardial ischemia-reperfusion mice by inhibiting the caspase-3/GSDME pathway
Source: Front Immunol. 2026 Apr 29;17:1704424. doi: 10.3389/fimmu.2026.1704424 (PMC13167575; doi:10.3389/fimmu.2026.1704424)
Supplement: Supplementary file 2 [file Table2.xlsx]

## Sheet: Sheet1
Supplementary Table 2. Primer sequence of genes used for qRT-PCR
Gene	Species	Forward Primer (5′–3′)	Reverse Primer (5′–3′)
IL-6	mouse	TAGTCCTTCCTACCCCAATTTCC	TTGGTCCTTAGCCACTCCTTC
IL-10	mouse	GCTCTTACTGACTGGCATGAG	CGCAGCTCTAGGAGCATGTG
TNF-α	mouse	GACGTGGAACTGGCAGAAGAG	TTGGTGGTTTGTGAGTGTGAG
IL-1β	mouse	GCAACTGTTCCTGAACTCAACT	ATCTTTTGGGGTCCGTCAACT
GAPDH	mouse	AGGTCGGTGTGAACGGATTTG	TGTAGACCATGTAGTTGAGGTCA
IL-6	human	ACTCACCTCTTCAGAACGAATTG	CCATCTTTGGAAGGTTCAGGTTG
IL-10	human	TCAAGGCGCATGTGAACTCC	GATGTCAAACTCACTCATGGCT
TNF-α	human	CCTCTCTCTAATCAGCCCTCTG	GAGGACCTGGGAGTAGATGAG
IL-1β	human	AGCTACGAATCTCCGACCAC	CGTTATCCCATGTGTCGAAGAA
GAPDH	human	CTGGGCTACACTGAGCACC	AAGTGGTCGTTGAGGGCAATG
