# Supplementary material for: Limonin alleviates pyroptosis and inflammatory responses in cardiomyocytes of myocardial ischemia-reperfusion mice by inhibiting the caspase-3/GSDME pathway
Source: Front Immunol. 2026 Apr 29;17:1704424. doi: 10.3389/fimmu.2026.1704424 (PMC13167575; doi:10.3389/fimmu.2026.1704424)
Supplement: Supplementary file 3 [file Table3.xlsx]

## Sheet: Sheet1
Supplementary Table 3. Antibody information used in this study
Gene name	Manufacturer	Article number	Dilution ratio
IL-18	abcam, USA	Ab243091	1: 1000
Cleaved-caspase-3	Affinity, China	AF7022	1: 1000
GSDME-F	Affinity, China	DF9705	1: 1000
GSDME-N	ABclonal，USA	A26197	1: 1000
GAPDH	HUABIO, China	ET1601-4	1: 5000
Goat Anti-Rabbit IgG H&L (HRP)	abcam, USA	ab97080	1: 5000
Goat Anti-Mouse IgG H&L (HRP)	abcam, USA	ab97040	1: 5000
